# Supplementary material for: Circulating anti-filamin C autoantibody as a potential serum biomarker for low-grade gliomas
Source: BMC Cancer. 2014 Jun 18;14:452. doi: 10.1186/1471-2407-14-452 (PMC4094678; doi:10.1186/1471-2407-14-452)
Supplement: Additional file 1: Table S1 — Candidate glioma antigens identified with SEREX. [file 1471-2407-14-452-S1.xls]

## Sheet: Sheet1
No	name	Gene locus	Function
1	Filamin C	7q32-q35	actin binding
2	Heat shock 70kDa protein 4	5q31.1-q31.2	ATP binding
3	Ribosomal protein L4	15q22	ribosome
4	Activating transcription factor 4	22q13.1	RNA polymerase II
5	Coatomer protein complex B2	3q23	protein kinase C binding
6	Solute carrier family 39	8q21.3	―
7	Pyruvate kinase muscle (PKM2)	―	magnesium ion binding
8	Ribosomal protein L18	19q13	RNA binding
9	Motality factor 4 like 2	Xq22	regulation of cell growth
10	Neural precursor cell expressed, developemental downregulated 5	2q37	GTP binding
11	Hypothetical protein	8q22	calcium ion binding
12	Cell division cycle associated 2	8q21.2	―
13	FLJ90300	14q22.2	―
14	non-POU domain containing, octamer-binding	Xq13.1	mRNA processing
15	Ribosomal protein L10	Xq28	RNA binding
16	Serine/Threonine kinase 3 homolog	―	―
17	Nuclear transcription factor Y beta	12q22-q23	transcription factor
18	Rab acceptor 1	19q13.2	interact with Rab prteoin
